# Supplementary material for: Parental/Guardian–Child Physical Activity in Relation to Racial/Ethnic Inequities in the Americas: A Scoping Review
Source: Healthcare (Basel). 2025 Dec 1;13(23):3130. doi: 10.3390/healthcare13233130 (PMC12691846; doi:10.3390/healthcare13233130)
Supplement: Supplementary file 1 [file healthcare-13-03130-s001.zip]

Archive with 1 entries (1 files):
- healthcare-3936165-supplementary.pdf
